# Supplementary material for: Epidemiology of Ticks and Tick-Borne Pathogens in Domestic Ruminants across Southern African Development Community (SADC) Region from 1980 until 2021: A Systematic Review and Meta-Analysis
Source: Pathogens. 2022 Aug 18;11(8):929. doi: 10.3390/pathogens11080929 (PMC9414594; doi:10.3390/pathogens11080929)
Supplement: Supplementary file 1 [file pathogens-11-00929-s001.zip]

Archive with 1 entries (1 files):
- pathogens-1645642-supplementary.pdf
